# Supplementary material for: Plasma Exo-miRNAs Correlated with AD-Related Factors of Chinese Individuals Involved in Aβ Accumulation and Cognition Decline
Source: Mol Neurobiol. 2022 Aug 30;59(11):6790–804. doi: 10.1007/s12035-022-03012-0 (PMC9425792; doi:10.1007/s12035-022-03012-0)
Supplement: Supplementary file 1 — Supplementary file1 (XLSX 16 KB) [file 12035_2022_3012_MOESM1_ESM.xlsx]

## Sheet: Sheet2
SampleID	NC01	NC02	NC03	NC04	NC05	NC06	NC07	NC08	NC09	NC10	NC11	NC12	NC13	NC14	NC15	NC16	NC17	NC18	NC19	NC20	NC21	NC22	NC23	NC24	NC25	NC26	NC27	NC28	NC29	NC30	NC31	NC32	NC33	NC34	NC35	NC36	NC37	NC38	NC39	NC40	NC41	NC42	NC43	NC44	NC45	NC46	NC47	NC48	NC49
Age	65	68	68	71	74	85	82	71	68	76	69	74	69	82	73	66	68	69	72	68	69	71	67	67	69	65	79	70	67	72	82	76	71	73	67	69	74	76	67	70	71	68	67	73	67	74	71	61	76
Gender	F	F	M	F	M	M	M	F	F	M	F	F	F	M	M	F	M	F	F	F	F	F	F	F	F	F	M	F	F	M	F	M	F	F	F	F	M	M	F	M	F	M	F	F	F	M	F	F	F
MMSE1	30	28	29	28	29	30	29	30	26	30	29	28	29	30	28	27	30	28	29	26	28	29	30	28	30	29	29	30	29	30	26	30	30	30	26	30	30	30	29	28	28	30	29	28	29	28	27	29	26
Educated	Yes	Yes	Yes	Yes	Yes	Yes	Yes	Yes	No	Yes	Yes	No	Yes	Yes	No	No	Yes	Yes	Yes	No	No	Yes	Yes	Yes	Yes	Yes	Yes	Yes	Yes	Yes	No	Yes	Yes	Yes	No	Yes	Yes	Yes	Yes	Yes	Yes	Yes	Yes	Yes	Yes	Yes	No	Yes	No
Hypertension	No	No	No	No	Yes	No	Yes	No	No	No	No	No	Yes	No	No	Yes	Yes	Yes	Yes	Yes	No	No	No	Yes	No	Yes	Yes	No	Yes	Yes	Yes	Yes	No	Yes	No	Yes	Yes	No	Yes	No	Yes	No	No	No	No	No	No	Yes	No
Smoking habit	No	No	No	No	No	No	No	No	No	No	No	No	No	No	No	No	Yes	No	No	No	No	No	No	No	No	No	No	No	No	Yes	No	No	No	No	No	No	No	No	No	Yes	No	Yes	No	No	No	No	No	No	No
Drinking alcohol	No	No	No	No	No	No	No	No	No	No	No	No	No	No	No	No	Yes	No	No	No	No	No	No	Yes	No	No	No	No	No	Yes	No	No	No	No	No	No	Yes	No	No	Yes	No	Yes	No	No	No	Yes	No	No	No
Tea drinking	No	No	No	No	No	Yes	No	No	Yes	Yes	Yes	No	Yes	No	No	No	Yes	No	Yes	No	No	Yes	No	No	No	No	Yes	Yes	No	Yes	No	No	Yes	No	No	No	No	Yes	No	No	No	Yes	No	No	Yes	Yes	No	No	Yes
Leisure	Yes	Yes	Yes	Yes	Yes	Yes	Yes	Yes	No	Yes	Yes	Yes	No	Yes	Yes	Yes	Yes	No	No	Yes	No	Yes	Yes	Yes	No	Yes	Yes	No	Yes	Yes	Yes	Yes	Yes	Yes	Yes	Yes	Yes	Yes	No	Yes	Yes	Yes	No	Yes	Yes	Yes	Yes	Yes	No
Depression	No	No	No	No	No	No	No	No	No	No	No	No	No	No	No	No	No	No	No	No	No	No	No	No	No	No	No	No	No	No	No	No	No	No	No	No	No	No	No	No	No	No	No	No	No	No	No	No	No
High_Social	Yes	No	Yes	No	No	Yes	No	Yes	Yes	Yes	Yes	No	Yes	No	No	No	Yes	Yes	Yes	No	Yes	Yes	No	No	No	Yes	No	Yes	Yes	Yes	No	Yes	No	No	Yes	No	Yes	Yes	Yes	No	No	Yes	No	No	Yes	No	No	Yes	No
low_BMI	No	No	No	No	No	No	No	No	No	No	No	No	No	No	No	No	No	Yes	No	No	Yes	No	No	No	No	No	No	No	No	No	No	No	No	No	No	No	No	No	No	No	No	No	No	No	No	No	No	No	No
Physical activity	Yes	Yes	Yes	Yes	Yes	Yes	Yes	Yes	Yes	Yes	Yes	Yes	Yes	Yes	Yes	Yes	Yes	Yes	Yes	Yes	Yes	Yes	Yes	Yes	Yes	Yes	Yes	Yes	Yes	Yes	Yes	Yes	Yes	Yes	Yes	Yes	Yes	Yes	Yes	Yes	Yes	Yes	Yes	Yes	Yes	No	Yes	Yes	Yes
1. MMSE: Mini-mental State Examination. NCs were determined by trained interviewers using the Montreal Cognitive Assessment based on published cut-offs [25], the MMSE scores of NCs were converted based on Montreal Cognitive Assessment (MoCA) scores according to a previous study [26].
[truncated: 60 more columns]
